# Supplementary material for: Analysis of Antibodies Induced after SARS-CoV-2 Vaccination Using Antigen Coded Bead Array Luminex Technology
Source: Vaccines (Basel). 2023 Feb 15;11(2):442. doi: 10.3390/vaccines11020442 (PMC9964277; doi:10.3390/vaccines11020442)
Supplement: Supplementary file 1 [file vaccines-11-00442-s001.zip]

Archive with 2 entries (2 files):
- Figure S1-Uncropped Blots.pdf
- Table S1-Report of the collection time of each sample.xlsx
